# Supplementary material for: Evaluation of pliable bioresorbable, elastomeric aortic valve prostheses in sheep during 12 months post implantation
Source: Commun Biol. 2023 Nov 14;6:1166. doi: 10.1038/s42003-023-05533-3 (PMC10646052; doi:10.1038/s42003-023-05533-3)
Supplement: Supplementary file 6 — Supplementary Data 1 [file 42003_2023_5533_MOESM6_ESM.xlsx]

## Sheet: Figure 4D, cellsmm^2
	hinge												belly												tip
time in vivo (months)	Number of cells												Number of cells												Number of cells
1	0	577											0	3930											60	295
3	2110	6752.27	4854	3529	3103	8	4126	2795	20				1107	38.9105	300	542	0	0	2406	481	29				15	1364.2	329	200	0	0	846	624	78
6	3206	3135	4988	6393	2788	2084	2924		2120	3876	971	2038	2297	0	0	864	129	51	0	0	1928	1106	909	1413	59	0	0	0	0	9	654	0	0	133.333	88.2353	22.7273
9	1620	2895	1229	3215	2204	2297							0	0	327	40	100	278							17	0	331	0	0	0
12	1137.06		3908.79	3318.77	3050.3	1485	5239.29	3140.7	3118.78	1213.07	3668.39	3982.5	0	0	0	508.876	0	0		3529.05	2728.66		80	7.96813	102.041	0	0	2275.47	566.138	0		470.339				291.667

## Sheet: Figure 4D DNA
1M	3M	6M	9M	12M
585.117	613.319	798.886	5399.88	3037.63	ng DNA/mg dry weight
762.635	1006.31	876.971	691.502	856.592
	1854.28	1292.02		1391.2
		886.44		588.685

## Sheet: Figure 5D HYP
1M	3M	6M	9M	12M
1.01144	3.92212	8.92198	46.2808	24.2899	µg HYP/mg dry weight
1.64981	6.50528	4.8583	1.10346	0.734178
	3.32314	8.62647		8.51128
		6.20693		6.13558

## Sheet: Figure 5D GAG
1M	3M	6M	9M	12M
3.93727	7.64376	11.565	39.0981	21.1237	µg GAG/mg dry weight
6.25179	9.60874	8.21687	5.51622	5.23486
	11.1053	12.3963		10.1477
		7.73665		6.24177

## Sheet: Figure 6B Collagen ratio
	hinge												belly												tip
Time in months	%												%												%
1	0	0											0	40											0	0
3	44	48	27	22	54	0	95	0	0				8	4	7	37	0	0	16	21	0				0	12	0	0	0	0	0	0	0
6	6	73	37	78	68	46	67		21	37	57	44	80	0	0	0	0	0	0	0	25	48	31	42	0	16	0	0	0	0	0	0	0	0	0	0
9	68	95	17	59	61								0	2	12	0	0								0	0	39		0	0
12	45		32	61	49	65	77	34	48	68	71	46	0	0	0	28	0	0		90	73		0	0	11	0	0	0	37	0		0			0	0

## Sheet: Figure 7B Mn
Time in vivo (months)	Mn (kg/mol)
1	41.8
1	41.6
3	38.9
3	41.85
3	33.05
6	25.6
6	42.4
6	37.65
6	41.15
9	33.3
9	33.8
12	29.95
12	35.2
12	34.4
12	40.5

## Sheet: Figure 7B Mw
Time in vivo (months)	Mw (kg/mol)
1	82.346
1	80.288
3	75.2715
3	79.9335
3	71.5533
6	58.624
6	80.348
6	76.9942
6	78.3907
9	62.604
9	70.98
12	66.7885
12	72.864
12	73.444
12	78.57

## Sheet: Figure 7B D
time in vivo (months)	D
1	1.97
1	1.93
3	1.935
3	1.91
3	2.165
6	2.29
6	1.895
6	2.045
6	1.905
9	1.88
9	2.1
12	2.23
12	2.07
12	2.135
12	1.94

## Sheet: Figure 7D 1,3 months circumf
Strain	Stress (Mpa)
	1.2	3.1	3.3	3.2	1.1		1.1 bare	1.2 bare	3.1 bare	3.3 bare	3.2 bare	Sample number	bare=pre implant material
0	0	0	0	0	0		0	0	0	0.0048	0.0008
0.0027
0.0028
0.0029
0.003
0.0031
0.0032		0.0032	0.0102	0.0059	0.0152		0.0033	0.0035	0.0066
0.0033
0.0034
0.0035	0.0234									0.0029	0
0.0062
0.0065
0.0067	0.0303	0.0083	0.0102	0.0035	0.0202		0	0	0.0123
0.0069										0	0.0067
0.007
0.0097
0.0098
0.0099
0.01
0.0101							0.0058		0.0095
0.0102	0.0332	0.0063	0.014	0.0106	0.0263
0.0103
0.0104								0.008		0.0029	0.005
0.0131
0.0132
0.0133
0.0134
0.0135							0.0092
0.0136
0.0137	0.0342	0.0094	0.0164	0.0118	0.0232
0.0138								0.0097	0.0095	0.0067	0.0042
0.0139
0.0166
0.0168
0.0169
0.017							0.0067
0.0171	0.0342	0.0115	0.0177	0.0094	0.0252
0.0172								0.0124	0.0132	0.0086	0.0075
0.02
0.0201
0.0203			0.019		0.0273
0.0204							0.0134
0.0205	0.0351	0.0115		0.0142
0.0206								0.0132	0.0142	0.0115	0.0034
0.0232
0.0234
0.0235
0.0236
0.0237			0.024	0.0153	0.0263
0.0238							0.0118
0.0239
0.024	0.0371	0.0136						0.015	0.0161	0.0135	0.0067
0.0266
0.0268
0.0269
0.0271	0.0342	0.0136	0.024	0.0153	0.0273		0.0092
0.0272
0.0273
0.0274								0.0132	0.0218	0.0125	0.0133
0.03
0.0302
0.0303
0.0304
0.0305	0.0381	0.0157	0.0228	0.02	0.0313		0.0109
0.0306
0.0308								0.0132	0.0284	0.0145	0.0092
0.0334
0.0336
0.0337
0.0339	0.0391	0.0199	0.0266	0.0212	0.0333
0.034
0.0341							0.0109	0.0195	0.0284	0.0154	0.0141
0.0358
0.036
0.0361
0.0363			0.0291	0.0224	0.0303
0.0364
0.0365							0.01	0.0185	0.0265
0.0366	0.0391	0.0209
0.0367										0.0096	0.0191
0.0394
0.0395
0.0396
0.0397			0.0329		0.0343
0.0398
0.0399	0.0401	0.0229		0.0247
0.04
0.0401							0.0143	0.0185	0.0303	0.0183	0.0183
0.0428
0.0429
0.0431
0.0432
0.0433		0.0271	0.0341	0.0271	0.0384
0.0434							0.021	0.0256	0.0303	0.024	0.0158
0.0435	0.042
0.0437
0.0463
0.0464
0.0465
0.0466			0.0405		0.0394
0.0467							0.021	0.0274	0.0417
0.0468
0.0469	0.044	0.0282		0.0295
0.047										0.0192	0.0191
0.0497
0.0498
0.05
0.0501
0.0502	0.0449	0.0303	0.043	0.0329	0.0424
0.0503							0.0218	0.0291	0.0426	0.0231	0.0241
0.0504
0.0505
0.0531
0.0533
0.0535			0.0443		0.0435
0.0536							0.026	0.0345	0.0454
0.0538	0.0449	0.0354		0.0353						0.0279	0.0224
0.0566
0.0569
0.057
0.0571	0.0498	0.0375	0.0506	0.0365	0.0454		0.0269	0.0354	0.0501	0.0269	0.0249
0.0572
0.0573
0.0599
0.0601
0.0602
0.0603
0.0604			0.0569	0.0365	0.0505		0.0336	0.0415	0.0521	0.0327
0.0606	0.0508	0.0407									0.0266
0.0607
0.0634
0.0637			0.0595		0.0515
0.0638
0.0639	0.0528	0.0449		0.0448			0.0352	0.0459	0.0615	0.0356	0.0324
0.064
0.0641
0.0667
0.0669
0.067
0.0671							0.0352	0.0468	0.0596	0.0404	0.0332
0.0672		0.05	0.0657	0.0482	0.0535
0.0673
0.0674	0.0557
0.0675
0.0699							0.0412	0.0548	0.071	0.0423	0.0357
0.07	0.0518	0.0563	0.0708	0.0471	0.0505
0.0701
0.0702
0.0727
0.0728
0.0729
0.073
0.0731							0.0428	0.0565	0.0748	0.0433	0.0407
0.0732
0.0733	0.0576	0.0574	0.0734	0.0518	0.0556
0.0734
0.0735
0.0762
0.0763
0.0764
0.0765
0.0766							0.0462	0.0574	0.0786	0.0472
0.0767	0.0635	0.0625	0.0809	0.0577	0.0595
0.0768											0.0415
0.0795
0.0796
0.0797
0.0798
0.08							0.0504	0.0645	0.0843	0.053
0.0802	0.0625	0.0688	0.0898	0.0613	0.0646						0.0465
0.083
0.0832
0.0833
0.0834							0.0546	0.068	0.0909
0.0835
0.0837	0.0684	0.073	0.0936	0.0671	0.0687					0.0568	0.049
0.0838
0.0864
0.0866
0.0867
0.0868							0.0596	0.0742	0.0956
0.0869			0.0999	0.0706	0.0727
0.0871	0.0713	0.0771								0.0645	0.0531
0.0898
0.0899
0.0901
0.0902							0.0638
0.0903			0.1062	0.0718	0.0788
0.0904
0.0905	0.0792	0.0813						0.0796	0.1014	0.0693	0.059
0.0933
0.0935
0.0936							0.0697
0.0937			0.115	0.08	0.0828
0.0938
0.0939	0.085	0.0896						0.0866	0.107	0.0752	0.0615
0.0967
0.0968
0.0969
0.097
0.0971			0.1189	0.0812	0.0839
0.0972							0.0731	0.0928	0.1165	0.0771	0.0681
0.0974	0.084	0.0948
0.1001
0.1002
0.1003
0.1005		0.099	0.1252	0.0871	0.0889
0.1006							0.0764	0.0972	0.1193	0.0828	0.0723
0.1007	0.088
0.1035
0.1037
0.1038
0.1039			0.1302	0.0907	0.0919
0.104							0.0815	0.1052	0.1288	0.0876	0.0764
0.1041	0.0919	0.1022
0.1042
0.1059
0.106
0.1061
0.1062
0.1063
0.1064					0.096		0.0907
0.1066	0.0997	0.1094	0.1302	0.0931				0.1078	0.1317	0.0944	0.0772
0.1095
0.1096
0.1098
0.11	0.1046	0.1147	0.1391	0.0965	0.101		0.0916	0.1122	0.1392	0.0992	0.0864
0.1102
0.1129
0.113
0.1131
0.1133			0.1441	0.0989	0.103		0.0975
0.1135								0.1185	0.1459	0.105	0.0897
0.1136	0.1056	0.1209
0.1162
0.1164
0.1165
0.1167					0.111
0.1168							0.1042	0.1237	0.1506	0.1098	0.0921
0.1169	0.1134	0.1272	0.1517	0.1083
0.1171
0.1197
0.1198
0.1199
0.12
0.1201							0.1093
0.1202			0.1594	0.1106	0.1131
0.1203
0.1204	0.1193	0.1313						0.1281	0.1582	0.1137	0.098
0.1231
0.1232
0.1233
0.1234
0.1235					0.1161
0.1236
0.1237							0.1143	0.1352	0.1676	0.1204	0.1046
0.1238	0.1222	0.1386	0.1669	0.1177
0.1239
0.1266
0.1267
0.1268
0.1269							0.1202
0.127
0.1271		0.1448	0.1707	0.1225	0.1212
0.1272								0.1396	0.1724	0.1253	0.1096
0.1273	0.129
0.1299
0.13
0.1301
0.1302
0.1304			0.1795	0.1259	0.1262		0.1244	0.1476	0.1781	0.1329	0.1146
0.1306	0.133	0.1501
0.1334
0.1335
0.1336
0.1337							0.1302
0.1338
0.1339	0.1388	0.1584	0.1859	0.1319	0.1343			0.1511	0.1847	0.1368	0.1187
0.1367
0.1369
0.137
0.1371		0.1626	0.1934	0.1366	0.1383
0.1372							0.1378	0.1573	0.1923	0.1426	0.1237
0.1374	0.1457
0.1398
0.1399
0.14	0.1505	0.1668	0.196	0.1401	0.1414		0.1412	0.1618	0.1998	0.1464	0.1312
0.1401
0.1426
0.1427
0.1428
0.143					0.1504		0.1445
0.1431
0.1432	0.1613	0.173	0.2036	0.1472				0.1697	0.2027	0.1532	0.1328
0.146
0.1462
0.1463
0.1464
0.1465					0.1565
0.1466							0.1504	0.1723	0.2122	0.158	0.1403
0.1467	0.1623	0.1803	0.2124	0.1507
0.1468
0.1495
0.1496
0.1497
0.1499					0.1636
0.15							0.1571	0.1803	0.2198	0.1657	0.1444
0.1501	0.173	0.1876	0.2213	0.1566
0.1502
0.1529
0.1532
0.1533
0.1534					0.1656		0.1647	0.1847	0.2292	0.1696	0.1503
0.1535
0.1536	0.1769	0.1917	0.2263	0.1648
0.1537
0.1564
0.1565
0.1566
0.1567
0.1568					0.1737		0.1697	0.1927	0.235	0.1763	0.1536
0.157	0.1838	0.2032	0.2339	0.1707
0.1571
0.1598
0.1599
0.16
0.1602					0.1787		0.1748	0.1997	0.2387	0.1831
0.1603
0.1604	0.1887	0.2063	0.2427	0.1742							0.1585
0.1632
0.1633
0.1634
0.1636					0.1848		0.1815		0.2472
0.1637
0.1638	0.1956	0.2136	0.2491	0.1813				0.2024		0.1879	0.1644
0.1666
0.1668
0.167					0.1858		0.1883		0.2548
0.1671
0.1672	0.1994	0.2209	0.2579	0.1848				0.2095		0.1927	0.1718
0.17
0.1701
0.1702
0.1703							0.1908
0.1704					0.1949
0.1705								0.2147	0.2614	0.2014	0.1785
0.1706	0.2063	0.2271	0.2643	0.1943
0.1707
0.1733
0.1735
0.1736							0.1975
0.1737					0.201
0.1738
0.1739								0.2219	0.2681	0.2081	0.1826
0.174	0.2121	0.2334	0.2693	0.1966
0.1758
0.176
0.1761							0.2034
0.1762
0.1763
0.1764								0.221	0.2775	0.2119	0.191
0.1765	0.218	0.2375	0.2769	0.2025	0.201
0.1766
0.1794
0.1795
0.1796
0.1797							0.2084
0.1798			0.2845	0.2072	0.207
0.1799								0.2342	0.2804	0.2149	0.191
0.18	0.2239	0.2459
0.1827
0.1829
0.183
0.1832							0.216		0.2899
0.1834	0.2327	0.2532	0.2946	0.2166	0.2131			0.2378		0.2226	0.1976
0.1836
0.1863
0.1865
0.1867			0.2997		0.2212		0.221	0.2466	0.2965	0.2303	0.2026
0.1868
0.1869	0.2405	0.2574		0.2213
0.1898
0.1899
0.19							0.2278
0.1901
0.1902		0.2667	0.3085	0.2273	0.2262			0.2493	0.305	0.2351	0.2084
0.1903
0.1904	0.2435
0.1931
0.1933
0.1934
0.1935					0.2323		0.2336
0.1937	0.2503	0.272	0.3136	0.2355				0.258	0.3098	0.2437	0.215
0.1966
0.1968
0.1969							0.2421
0.197			0.3199	0.2414	0.2373
0.1971								0.2634	0.3174	0.2457	0.22
0.1972	0.2542	0.2782
0.1999
0.2
0.2001
0.2002
0.2003					0.2454
0.2004							0.2488	0.2695	0.325	0.2544
0.2005	0.262	0.2866	0.3313	0.2484
0.2006											0.2241
0.2033
0.2035
0.2036
0.2037
0.2038			0.3414		0.2484		0.2547	0.2767	0.3306	0.2582	0.2324
0.2039
0.204	0.2679	0.2907		0.2543
0.2066
0.2068
0.2069
0.207
0.2071							0.2597
0.2072	0.2757	0.3001	0.3452	0.2613	0.2565
0.2073								0.2846	0.343	0.2669	0.2366
0.2075
0.2099
0.21
0.2101	0.2757	0.3053	0.3541	0.2613	0.2555		0.2639	0.2899	0.3477	0.2717	0.2416
0.2127
0.2128
0.2129
0.2131		0.3115	0.3553	0.2708	0.2646		0.269	0.2961	0.3543
0.2132
0.2133	0.2845									0.2775	0.2449
0.2161
0.2162
0.2163
0.2164
0.2165			0.3654		0.2696		0.2782		0.3609
0.2167	0.2904	0.3188		0.2766				0.3013		0.2842	0.2532
0.2169
0.2195
0.2196
0.2197
0.2198
0.2199			0.3705	0.2826	0.2757
0.22
0.2201	0.2991	0.3251					0.2833	0.3085	0.3657	0.291	0.2574
0.2202
0.2203
0.2229
0.2231
0.2232
0.2233					0.2827
0.2234							0.29	0.3146	0.3761
0.2235	0.3031	0.3344	0.3806	0.2919
0.2236										0.2977	0.2648
0.2263
0.2265
0.2267					0.2878
0.2268							0.2959		0.3818
0.2269	0.31	0.3428	0.3881	0.2979
0.227								0.32		0.3035	0.269
0.2297
0.2299
0.23
0.2301					0.2959
0.2302							0.3034		0.3913
0.2303	0.3168	0.3511	0.397	0.3026
0.2304								0.3288		0.3103	0.2764
0.2306
0.2331
0.2333
0.2334
0.2335					0.2989
0.2336
0.2337	0.3256	0.3553	0.3996	0.3096			0.3085	0.335	0.3997	0.316	0.2814
0.2338
0.2339
0.2365
0.2367
0.2368
0.2369
0.237	0.3334	0.3626	0.4109	0.3202	0.306		0.3152		0.4055
0.2371
0.2372								0.3411		0.3219	0.2889
0.2398
0.24
0.2401
0.2402
0.2403							0.3211		0.4149
0.2404	0.3373	0.3699	0.4173	0.3249	0.3131
0.2405								0.3491		0.3305	0.2938
0.2431
0.2433
0.2434
0.2435
0.2437	0.3442	0.3772	0.4274	0.3297	0.3181		0.3295		0.4225
0.2438								0.3553		0.3372	0.3013
0.2439
0.244
0.2459
0.2461
0.2462
0.2463	0.351	0.3803	0.4337	0.332	0.3252
0.2464							0.3336	0.3598	0.4272	0.3469	0.3013
0.2465
0.2466
0.2492
0.2494
0.2495
0.2496
0.2497
0.2498	0.3588	0.3897	0.4451	0.3402	0.3363
0.2499							0.3404	0.3677	0.4349	0.3478	0.3113
0.25
0.2527
0.2528
0.2529
0.253
0.2531					0.3414
0.2532
0.2533	0.3666	0.397	0.4514	0.3485			0.3497	0.3748	0.4452	0.3575	0.3171
0.2534
0.2535
0.2562
0.2564
0.2565
0.2566			0.4615		0.3464		0.3572		0.4538
0.2567
0.2568	0.3725	0.4064		0.3544				0.3836		0.3652	0.3246
0.2597
0.2598
0.2599
0.26							0.3615		0.4624
0.2601			0.4729	0.3626	0.3525
0.2602	0.3823	0.4147						0.3889		0.371	0.3312
0.2603
0.2604
0.2631
0.2632
0.2633
0.2634
0.2635			0.483	0.3697	0.3605		0.369		0.4718
0.2636
0.2637	0.3891	0.422						0.3977		0.3777	0.3387
0.2638
0.2665
0.2666
0.2667
0.2668
0.2669							0.3757		0.4755
0.267	0.398	0.4303	0.488	0.3756	0.3666
0.2671								0.4031		0.3834	0.3461
0.2672
0.2699
0.27
0.2701
0.2702
0.2703							0.3858		0.4898
0.2704	0.4038	0.4386	0.4957	0.385	0.3736
0.2705								0.4127		0.3931	0.352
0.2706
0.2733
0.2734
0.2735
0.2736
0.2737							0.39		0.4955
0.2738	0.4107	0.4438	0.507	0.3944	0.3838
0.2739								0.4172		0.4009	0.3569
0.274
0.2767
0.2768
0.2769
0.277
0.2771							0.4001		0.5049
0.2772
0.2773	0.4155	0.4532	0.5159	0.4015	0.3888			0.4251		0.4057	0.3644
0.28
0.2801	0.4234	0.4605	0.5209	0.4026	0.3918		0.4051	0.4313	0.5097	0.4104	0.371
0.2826
0.2827
0.2828
0.2829
0.2831			0.5324	0.4108	0.3999		0.411	0.4375	0.5182
0.2832
0.2833	0.4292	0.4688								0.4163	0.3752
0.2834
0.2861
0.2862
0.2863
0.2865
0.2866							0.4178	0.4464	0.5268	0.4287	0.3835
0.2867	0.4409	0.4803	0.5412	0.4203	0.406
0.2868
0.2895
0.2896
0.2897
0.2898
0.2899
0.29							0.427		0.5391
0.2901	0.4507	0.4866	0.55	0.4273	0.4161
0.2902								0.456		0.4346	0.3902
0.2903
0.293
0.2931
0.2932
0.2933
0.2934	0.4586		0.5602	0.4368	0.4241
0.2935							0.4329	0.4631	0.5447	0.4413
0.2936		0.4938
0.2937											0.3968
0.2964
0.2965
0.2966
0.2967
0.2968			0.569		0.4302		0.4404		0.5561
0.297	0.4664	0.5033		0.4438				0.4719		0.4481	0.4043
0.2971
0.2997
0.2998
0.2999
0.3
0.3001
0.3003	0.4723	0.5147	0.5791	0.4521	0.4383		0.448	0.4764	0.5674	0.4577	0.4109
0.3004
0.3005
0.3031
0.3032
0.3034
0.3035
0.3036	0.4781	0.5209	0.5918	0.4627	0.4423		0.4589		0.5741
0.3037
0.3038								0.4879		0.4664	0.4208
0.3039
0.304
0.3066
0.3067
0.3068
0.3069
0.3071	0.485	0.5314	0.6018	0.4709	0.4514		0.4656	0.4923	0.5855	0.475
0.3073											0.4283
0.3099
0.3101
0.3102
0.3103
0.3104	0.4967	0.5407	0.612	0.4756	0.4585		0.4732
0.3105								0.5038	0.593	0.4837	0.4341
0.3106
0.3107
0.3132
0.3133
0.3135
0.3136
0.3137	0.5055		0.6221	0.4839	0.4666
0.3138							0.4833	0.5126	0.6054
0.3139		0.5511
0.314										0.4895	0.4449
0.3157
0.3158
0.3159
0.316
0.3161
0.3162
0.3163	0.5094	0.5522	0.6297	0.4933	0.4696		0.485	0.5144	0.6091	0.4972
0.3164
0.3165											0.4491
0.3166
0.3192
0.3194
0.3195
0.3196
0.3197	0.5182	0.5636	0.6423	0.5062	0.4757
0.3198							0.501		0.6205
0.3199								0.5267		0.5068	0.4574
0.32
0.3226
0.3227
0.3228
0.3229
0.323
0.3231
0.3232	0.5231		0.6562	0.5122	0.4887		0.5068
0.3234		0.5751						0.5356	0.6329	0.5193	0.4648
0.3235
0.3261
0.3262
0.3263
0.3264
0.3265
0.3266	0.5329	0.5856	0.665	0.5239	0.4938
0.3267
0.3268							0.5153	0.5462	0.6423	0.5271	0.4764
0.3269
0.3295
0.3296
0.3297
0.3298
0.3299
0.33	0.5426	0.5928	0.679	0.5333	0.5029
0.3301							0.5254	0.5541	0.6518	0.5357
0.3302
0.3303											0.4806
0.3329
0.3331
0.3333
0.3334	0.5534		0.6891	0.5428	0.512
0.3335							0.5346	0.5639	0.6651
0.3336		0.6032
0.3337										0.5454	0.4914
0.3363
0.3364
0.3365
0.3366
0.3367
0.3368	0.5622		0.7005	0.5533	0.5241
0.3369							0.543
0.337		0.6147
0.3371								0.5736	0.6765	0.5521	0.5005
0.3373
0.3397
0.3399
0.34
0.3402	0.571		0.7144	0.5627	0.5302
0.3403
0.3404		0.6241					0.5523	0.5851	0.6859	0.5656	0.5097
0.3406
0.3432
0.3434
0.3436	0.574		0.7271	0.5746	0.5352
0.3437
0.3438		0.6377					0.5623	0.5922	0.6963	0.5733
0.344											0.5163
0.3466
0.3467
0.3468
0.347			0.7435	0.5899	0.5453
0.3471	0.5867	0.6449					0.5699	0.6037	0.7106
0.3472
0.3473										0.5849	0.5287
0.3498
0.3499
0.35	0.5945	0.6564	0.7688	0.6193	0.5535
0.3501							0.5817	0.6125	0.719	0.5936	0.5354

## Sheet: Figure 7D 6,9,12 months circumf
Strain	Stress (Mpa)
	12.3	6.1 no hole	6.1	9.2	6.2	6.4	6.3	12.4		6.1 bare	6.2bare	6.4bare	6.3bare	9.2bare	12.3bare	Sample number	bare=pre implant material
0	0	0*	0	0	0	0	0*	0		0	0.0009	0	0.0009	0	0
0.0027
0.0028
0.0029
0.003
0.0031
0.0032	0.0059		0.0214				0,0458*	0.00432		0.006
0.0033
0.0034						0.0035
0.0035		0,0201*		0.0716	0.011						0	0.0053	0	0.0077	0.0054
0.0062
0.0065
0.0067	0.0088	0,0201*	0.0303	0.0843	0.0129		0,0629*	0.00772		0.0121
0.0069											0.0053	0.0044	0.0071	0.0124	0.0124
0.007						0.0028
0.0097
0.0098
0.0099
0.01
0.0101
0.0102	0.0081	0,0224*	0.0314	0.0814	0.0147		0,0682*	0.00685
0.0103						0.0014
0.0104										0.0111	0.0026	0.0142	0.0053	0.0134	0.0124
0.0131
0.0132
0.0133
0.0134
0.0135
0.0136
0.0137	0.0125	0,0224*	0.0337	0.0833	0.0157		0,0724*	0.0129
0.0138										0.0091	0.0053	0.0151	0.0044	0.0153	0.0116
0.0139						0.0056
0.0166
0.0168
0.0169			0.0348				0,0735*
0.017
0.0171	0.014	0,0201*		0.0863	0.0157			0.0129
0.0172						0.0097				0.0131	0.0043	0.0142	0.008	0.0162	0.0132
0.02
0.0201
0.0203	0.0162		0.0348				0,0746*
0.0204
0.0205		0,0257*		0.0873	0.0184	0.0091		0.01463
0.0206										0.0111	0.0061	0.0186	0.0036	0.0124	0.0101
0.0232
0.0234
0.0235
0.0236
0.0237	0.0177		0.0381				0,0735*	0.01636
0.0238
0.0239
0.024		0,0269*		0.0843	0.0203	0.0056				0.0141	0.0079	0.0186	0.0071	0.0172	0.0148
0.0266
0.0268
0.0269
0.0271	0.0199		0.0381	0.0863	0.023		0,0746*	0.01716
0.0272
0.0273						0.0084
0.0274		0,0269*								0.0191	0.013	0.0159	0.016	0.022	0.0187
0.03
0.0302
0.0303
0.0304
0.0305	0.0206		0.0392	0.0873	0.0258		0,0756*	0.02148
0.0306
0.0308		0,0313*				0.0125				0.0171	0.013	0.023	0.0116	0.0249	0.0164
0.0334
0.0336
0.0337
0.0339	0.0243	0,0324*	0.046	0.0892	0.0285		0,0735*	0.02321
0.034						0.0139
0.0341										0.0221	0.0156	0.023	0.0142	0.0249	0.0195
0.0358
0.036
0.0361
0.0363	0.0258		0.0482				0,0693*
0.0364
0.0365						0.0132				0.0201	0.02				0.021
0.0366		0,0324*		0.0863	0.0276			0.02581
0.0367												0.0248	0.0231	0.0296
0.0394
0.0395
0.0396
0.0397							0,0756*
0.0398
0.0399	0.0279	0,0347*	0.0494	0.0873	0.0304			0.02754
0.04						0.0153
0.0401										0.0231	0.0191	0.0301	0.0169	0.0315	0.0241
0.0428
0.0429
0.0431
0.0432
0.0433	0.0316		0.0482				0,0767*	0.03006
0.0434										0.0292	0.0191		0.016		0.0233
0.0435		0,0392*		0.0873	0.0359	0.0181
0.0437												0.0336		0.0296
0.0463
0.0464
0.0465
0.0466	0.0331		0.0526				0,0799*
0.0467										0.0272	0.0286
0.0468
0.0469		0,0403*		0.0892	0.0377			0.03352
0.047						0.0195						0.0354	0.0196	0.0335	0.0281
0.0497
0.0498
0.05
0.0501
0.0502	0.0368		0.056	0.0911	0.0414		0,0832*	0.03439
0.0503										0.0282	0.0268	0.0416	0.0204	0.0392	0.0312
0.0504						0.0216
0.0505		0,0403*
0.0531
0.0533
0.0535	0.0405		0.0583				0,0821*
0.0536										0.0372	0.0311
0.0538		0,0448*		0.0941	0.0451	0.0244		0.03612				0.0416	0.0231	0.0373	0.0319
0.0566
0.0569
0.057
0.0571	0.0419	0,047*	0.0639	0.0961	0.0497		0,0842*	0.04124		0.0352	0.0364	0.0469	0.0267	0.043	0.0366
0.0572
0.0573						0.0272
0.0599
0.0601
0.0602
0.0603
0.0604	0.0449		0.0639				0,0917*			0.0423	0.0398				0.0398
0.0606		0,0492*		0.1029	0.0543			0.04297				0.0513	0.0285	0.0411
0.0607						0.0279
0.0634
0.0637							0,0927*
0.0638
0.0639	0.0493	0,056*	0.0683	0.1059	0.0561			0.04988		0.0463	0.0458	0.0531	0.0338	0.0478	0.0389
0.064
0.0641						0.0335
0.0667
0.0669
0.067
0.0671										0.0483	0.0494		0.0356	0.0517	0.046
0.0672	0.0508		0.0717				0,097*	0.05241
0.0673												0.0575
0.0674		0,056*		0.1088	0.0607
0.0675						0.0362
0.0699										0.0563	0.0554	0.0566	0.041	0.0497	0.0452
0.07	0.053	0,0504*	0.074	0.1059	0.0616		0,0959*	0.05327
0.0701						0.0376
0.0702
0.0727
0.0728
0.0729
0.073	0.0552
0.0731										0.0543	0.0588	0.0654	0.0445	0.0565	0.0522
0.0732
0.0733		0,0594*	0.0795	0.1098	0.0699		0,0981*	0.0576
0.0734
0.0735						0.0418
0.0762
0.0763
0.0764
0.0765	0.0603
0.0766										0.0613	0.0658				0.0569
0.0767		0,0615*	0.084	0.1098	0.0726		0,1034*	0.06278
0.0768						0.046						0.0681	0.0489	0.0574
0.0795
0.0796
0.0797
0.0798
0.08	0.0633						0,1087*			0.0673	0.0709				0.0592
0.0802		0,0661*	0.0874	0.1166	0.0773	0.0495		0.06531				0.0751	0.0525	0.0622
0.083
0.0832
0.0833
0.0834	0.0676						0,1119*			0.0724					0.0638
0.0835
0.0837		0,0694*	0.0908	0.1186	0.0846			0.07136			0.0753	0.0795	0.0561	0.065
0.0838						0.0537
0.0864
0.0866
0.0867
0.0868										0.0804					0.0678
0.0869	0.0728		0.0963				0,1151*
0.0871		0,0694*		0.1245	0.0874	0.0579		0.07309			0.083	0.084	0.0632	0.0708
0.0898
0.0899
0.0901
0.0902										0.0824
0.0903	0.0765		0.1008				0,1226*
0.0904						0.062
0.0905		0,0761*		0.1275	0.092			0.07908			0.0873	0.0893	0.0649	0.0746	0.0717
0.0933
0.0935
0.0936										0.0895
0.0937	0.0809		0.1042				0,1257*	0.0834
0.0938
0.0939		0,0772*		0.1275	0.0965	0.0655					0.0934	0.0946	0.0694	0.0775	0.0748
0.0967
0.0968
0.0969
0.097
0.0971	0.0853		0.1109				0,1289*
0.0972						0.0725				0.0935	0.0994	0.1008	0.0765	0.0803	0.0826
0.0974		0,0795*		0.1333	0.1002			0.08679
0.1001
0.1002
0.1003
0.1005	0.089		0.1165			0.0753	0,1321*	0.09198
0.1006										0.0985	0.1038	0.1043	0.081	0.0861	0.0872
0.1007		0,0829*		0.1372	0.1057
0.1035
0.1037
0.1038
0.1039	0.0949		0.121				0,1386*	0.09544
0.104						0.0809				0.1056	0.1098		0.0846	0.0899	0.0888
0.1041		0,084*		0.1441	0.1103
0.1042												0.1087
0.1059
0.106
0.1061
0.1062
0.1063						0.0836
0.1064	0.0978		0.121				0,1417*
0.1066		0,0851*		0.146	0.1122			0.09883		0.1066	0.1168	0.1149	0.0837	0.0967	0.0896
0.1095
0.1096
0.1098						0.0878
0.11	0.1015	0,0885*	0.1277	0.149	0.1159		0,1439*	0.10488		0.1166	0.1202		0.0925	0.0956	0.0966
0.1102												0.1167
0.1129
0.113
0.1131
0.1133	0.1067		0.1322			0.0941	0,1503*
0.1135										0.1217	0.128	0.1228	0.0961	0.0995	0.1021
0.1136		0,0929*		0.1549	0.1232			0.10834
0.1162
0.1164
0.1165
0.1167			0.1378			0.099	0,1577*
0.1168										0.1267	0.1349		0.1041	0.1052	0.1067
0.1169	0.111	0,0974*		0.1608	0.1287			0.11346
0.1171												0.1273
0.1197
0.1198
0.1199
0.12
0.1201
0.1202	0.1176		0.1411			0.1032	0,1631*
0.1203
0.1204		0,1019*		0.1627	0.1333			0.11951		0.1317	0.1392	0.1326	0.1085	0.109	0.1098
0.1231
0.1232
0.1233
0.1234
0.1235	0.1206		0.1468				0,1663*
0.1236						0.1094
0.1237										0.1408	0.147		0.1139	0.112	0.1146
0.1238		0,1052*		0.1677	0.138			0.12377
0.1239												0.1379
0.1266
0.1267
0.1268
0.1269
0.127						0.1143
0.1271	0.125		0.1502				0,1737*	0.12809
0.1272										0.1468	0.1513	0.1432	0.1192	0.1158	0.1192
0.1273		0,1064*		0.1725	0.1453
0.1299
0.13
0.1301
0.1302
0.1304	0.1324		0.158			0.1192	0,178*			0.1518	0.1583		0.1237	0.1224	0.1239
0.1306		0,112*		0.1735	0.1499			0.13322				0.1467
0.1334
0.1335
0.1336
0.1337
0.1338						0.1234
0.1339	0.1382	0,1142*	0.1613	0.1794	0.1526		0,1854*	0.1384		0.1589	0.1643	0.1503	0.129	0.1243	0.1286
0.1367
0.1369
0.137
0.1371	0.1434		0.1669				0,1919*	0.14273
0.1372						0.1297				0.1629	0.1703		0.1335	0.1311	0.1332
0.1374		0,1165*		0.1804	0.1591							0.1565
0.1398
0.1399						0.1331
0.14	0.1463	0,1142*	0.1691	0.1804	0.1636		0,1929*	0.14698		0.1699	0.1764	0.16	0.1424	0.1339	0.1387
0.1401
0.1426
0.1427
0.1428
0.143	0.1529					0.1387
0.1431
0.1432		0,1187*	0.1759	0.1912	0.171		0,2046*	0.15476		0.1729	0.1816	0.1635	0.145	0.1396	0.1395
0.146
0.1462
0.1463
0.1464
0.1465	0.1595						0,2099*
0.1466						0.1429				0.1809	0.1877	0.1706	0.1495	0.1415	0.1457
0.1467		0,1266*	0.1815	0.196	0.1765			0.15988
0.1468
0.1495
0.1496
0.1497
0.1499	0.164
0.15						0.1492				0.188	0.1954	0.1741	0.1549	0.1464	0.1503
0.1501		0,1277*	0.1848	0.2	0.183		0,2153*	0.16507
0.1502
0.1529
0.1532
0.1533
0.1534	0.1698						0,2196*			0.193	0.2032		0.1602	0.154	0.1558
0.1535						0.1548
0.1536		0,1332*	0.1893	0.2059	0.1848			0.17019
0.1537												0.1785
0.1564
0.1565
0.1566
0.1567
0.1568	0.175					0.1596				0.198	0.2084	0.1848	0.1664	0.1549	0.1597
0.157		0,1355*	0.196	0.2078	0.1931		0,227*	0.17625
0.1571
0.1598
0.1599
0.16
0.1602	0.1816						0,2313*			0.2071	0.2145			0.1617
0.1603
0.1604		0,14*	0.2017	0.2147	0.1977	0.1645		0.18137				0.19	0.17		0.1652
0.1632
0.1633
0.1634
0.1636	0.1868
0.1637						0.1715
0.1638		0,1411*	0.2073	0.2186	0.2032		0,2398*	0.18742		0.2101	0.2214	0.1954	0.1762	0.1655	0.1691
0.1666
0.1668
0.167	0.1919						0,2451*			0.2161
0.1671
0.1672		0,1467*	0.2117	0.2284	0.2078	0.1757		0.19168			0.2283	0.2015	0.1833	0.1674	0.1761
0.17
0.1701
0.1702
0.1703
0.1704	0.1978
0.1705										0.2232	0.2352	0.2068	0.186	0.1741	0.1792
0.1706		0,15*	0.2173	0.2401	0.217		0,2504*	0.19859
0.1707						0.1826
0.1733
0.1735
0.1736
0.1737	0.2029						0,2569*
0.1738
0.1739						0.1861				0.2272	0.2421	0.2113	0.1913	0.1789	0.1854
0.174		0,1534*	0.2196	0.2451	0.2198			0.20371
0.1758
0.176
0.1761
0.1762
0.1763
0.1764										0.2302	0.2499	0.2174	0.2002	0.1837	0.1917
0.1765	0.2081	0,1546*	0.224	0.2431	0.2243	0.1889	0,259*	0.20717
0.1766
0.1794
0.1795
0.1796
0.1797
0.1798	0.2132		0.2319	0.2529			0,2686*
0.1799										0.2413	0.2525	0.221	0.202	0.1875	0.194
0.18		0,1624*			0.2326	0.198		0.21322
0.1827
0.1829
0.183
0.1832
0.1834	0.2198		0.2353	0.2588	0.2381	0.2022	0,2761*			0.2453	0.2603	0.2254	0.2073	0.1923	0.1994
0.1836		0,1635*						0.21834
0.1863
0.1865
0.1867	0.2257		0.2453	0.2588			0,2814*			0.2524	0.2672	0.2342	0.2153	0.199	0.2057
0.1868
0.1869		0,168*			0.2446	0.207		0.2218
0.1898
0.1899
0.19
0.1901
0.1902	0.2301		0.2499	0.2656			0,2889*			0.2564	0.2741	0.236	0.2198	0.2018	0.2104
0.1903						0.214
0.1904		0,1725*			0.2501			0.22865
0.1931
0.1933
0.1934
0.1935	0.2375						0,2941*
0.1937		0,1736*	0.2554	0.2696	0.2547	0.2182		0.23557		0.2655	0.281	0.244	0.2269	0.2076	0.2159
0.1966
0.1968
0.1969
0.197	0.2434		0.2622	0.2745			0,3016*
0.1971						0.2266				0.2705	0.2879	0.2475	0.2296	0.2105	0.2205
0.1972		0,1826*			0.262			0.23983
0.1999
0.2
0.2001
0.2002
0.2003	0.2477						0,308*
0.2004										0.2765				0.2181	0.2252
0.2005		0,1848*	0.2677	0.2823	0.2648	0.2307		0.24761
0.2006											0.2931	0.252	0.2367
0.2033
0.2035
0.2036
0.2037
0.2038	0.2544		0.2745	0.2843			0,3134*			0.2825	0.3035		0.2403	0.222	0.2307
0.2039						0.2363
0.204		0,1915*			0.2731			0.25186				0.2572
0.2066
0.2068
0.2069
0.207
0.2071
0.2072	0.2617	0,1926*	0.2779	0.2911	0.2795		0,3186*	0.26051
0.2073						0.2433				0.2895	0.3087	0.2634	0.2465	0.2258	0.2361
0.2075
0.2099
0.21						0.2482
0.2101	0.2647	0,1915*	0.2823	0.2853	0.2822		0,324*	0.26304		0.2986	0.3165	0.2696	0.2527	0.2324	0.24
0.2127
0.2128
0.2129
0.2131	0.2713		0.2879	0.299		0.2523	0,3251*			0.2986
0.2132
0.2133		0,1971*			0.2887			0.26909			0.3199	0.2749	0.2581	0.2373	0.2431
0.2161
0.2162
0.2163
0.2164
0.2165	0.2772		0.2924				0,3304*
0.2167		0,2038*		0.3029	0.2942	0.2593		0.27594		0.3066	0.3286	0.2794	0.2625	0.2411	0.2509
0.2169
0.2195
0.2196
0.2197
0.2198
0.2199	0.2838		0.2991	0.3117			0,3389*
0.22						0.2649
0.2201		0,2094*			0.2997			0.28113		0.3137	0.3372	0.2846	0.2714	0.2477	0.2556
0.2202
0.2203
0.2229
0.2231
0.2232
0.2233	0.2897		0.3059				0,3474*
0.2234										0.3197
0.2235		0,2139*		0.3156	0.3061	0.2698		0.28798
0.2236											0.3407	0.2917	0.2758	0.2516	0.2595
0.2263
0.2265
0.2267	0.297		0.3114				0,3549*
0.2268
0.2269		0,2184*		0.3195	0.3135			0.29489
0.227						0.2774				0.3277	0.3501	0.297	0.283	0.2573	0.2665
0.2297
0.2299
0.23
0.2301							0,3602*
0.2302
0.2303	0.3037	0,2229*	0.3159	0.3293	0.3181	0.2844		0.30002
0.2304										0.3358	0.3554	0.3023	0.2883	0.2611	0.2727
0.2306
0.2331
0.2333
0.2334
0.2335	0.3073		0.3237				0,3677*
0.2336
0.2337		0,2262*		0.3362	0.3236			0.30434		0.3398	0.364	0.3085	0.2936	0.2679	0.2758
0.2338						0.2907
0.2339
0.2365
0.2367
0.2368
0.2369
0.237	0.3161	0,2319*	0.3293	0.345	0.33		0,3751*	0.31292		0.3489
0.2371						0.2956
0.2372											0.3718	0.3138	0.299	0.2764	0.2836
0.2398
0.24
0.2401
0.2402
0.2403
0.2404	0.3228	0,234*	0.3327	0.349	0.3384		0,3816*	0.31897
0.2405						0.3039				0.3539	0.3778	0.3208	0.3052	0.2803	0.2867
0.2431
0.2433
0.2434
0.2435
0.2437	0.3286	0,2408*	0.345	0.3539	0.3457		0,3922*
0.2438										0.3599	0.3882	0.3271	0.3132	0.2832	0.2953
0.2439								0.32409
0.244						0.3102
0.2459
0.2461
0.2462
0.2463	0.3338	0,2486*	0.3484	0.3499	0.3494		0,3976*	0.33094
0.2464						0.3144				0.365	0.3908	0.3297	0.315	0.287	0.3039
0.2465
0.2466
0.2492
0.2494
0.2495
0.2496							0,4104*
0.2497
0.2498	0.3433	0,252*	0.3596	0.3637	0.3586	0.3207		0.34132
0.2499										0.372	0.3986	0.3368	0.3212	0.2908	0.3039
0.25
0.2527
0.2528
0.2529
0.253
0.2531	0.3507		0.3619				0,4135*
0.2532						0.3255
0.2533		0,261*		0.3705	0.3623			0.34557		0.384	0.4073	0.3447	0.3292	0.3004	0.3109
0.2534
0.2535
0.2562
0.2564
0.2565
0.2566	0.3573		0.373				0,4221*
0.2567
0.2568		0,2666*		0.3803	0.3705	0.3318		0.35249		0.39	0.4142	0.3518	0.3363	0.3052	0.3179
0.2597
0.2598
0.2599
0.26
0.2601	0.3647		0.3798				0,4306*
0.2602		0,2722*		0.3921	0.3779	0.3395		0.3602		0.394	0.4237	0.3545	0.3417	0.309	0.321
0.2603
0.2604
0.2631
0.2632
0.2633
0.2634
0.2635	0.3705		0.3842				0,4391*
0.2636						0.3465
0.2637		0,2755*		0.3999	0.3862			0.36878		0.4011	0.4331	0.3615	0.3479	0.3167	0.3281
0.2638
0.2665
0.2666
0.2667
0.2668
0.2669
0.267	0.3764		0.3944	0.4077	0.3917	0.3527	0,4476*
0.2671										0.4091	0.441	0.3686	0.3568	0.3224	0.3312
0.2672		0,2777*						0.37224
0.2699
0.27
0.2701
0.2702
0.2703						0.3576
0.2704	0.3859		0.3999	0.4146	0.4008		0,4594*
0.2705										0.4142	0.4488	0.3765	0.3613	0.331	0.3405
0.2706		0,2845*						0.37996
0.2733
0.2734
0.2735
0.2736
0.2737						0.366
0.2738	0.3926	0,289*	0.4055	0.4166	0.4073		0,4669*
0.2739										0.4232	0.4548	0.381	0.3693	0.3329	0.3467
0.274								0.3886
0.2767
0.2768
0.2769
0.277
0.2771
0.2772						0.3736
0.2773	0.3992	0,2946*	0.41	0.4205	0.4119		0,47*	0.39545		0.4323	0.4617	0.388	0.3755	0.3396	0.3506
0.28						0.3785
0.2801	0.4065	0,2934*	0.4178	0.4195	0.4165		0,4764*	0.40064		0.4363	0.4721	0.3943	0.3818	0.3463	0.3577
0.2826
0.2827
0.2828
0.2829
0.2831	0.4154		0.429			0.3862	0,4892*			0.4444
0.2832
0.2833		0,3046*		0.4264	0.4238			0.40663			0.4764	0.3978	0.3871	0.3501	0.3623
0.2834
0.2861
0.2862
0.2863
0.2865	0.4242		0.4358				0,4977*
0.2866						0.3932				0.4534	0.4868	0.4048	0.3951	0.3549	0.3678
0.2867		0,3091*		0.4362	0.4331			0.41607
0.2868
0.2895
0.2896
0.2897
0.2898
0.2899							0,5084*
0.29
0.2901	0.4323	0,3159*	0.4447	0.4431	0.4404	0.4022		0.42212
0.2902										0.4615	0.4954	0.4137	0.4004	0.3607	0.3756
0.2903
0.293
0.2931
0.2932
0.2933
0.2934	0.4396		0.4515				0,5137*
0.2935						0.4085				0.4715	0.5032	0.4225		0.3692	0.3787
0.2936		0,3192*		0.447	0.4468			0.43157
0.2937													0.4102
0.2964
0.2965
0.2966
0.2967
0.2968	0.4477		0.4582				0,5222*
0.297		0,3271*		0.4548	0.4551	0.4148		0.43842		0.4786	0.5127	0.4269	0.4164	0.376	0.388
0.2971
0.2997
0.2998
0.2999
0.3
0.3001							0,534*
0.3003	0.4544	0,3327*	0.4682	0.4666	0.4634					0.4826	0.5222	0.434	0.4236	0.3826	0.3943
0.3004
0.3005						0.4231		0.4462
0.3031
0.3032
0.3034
0.3035
0.3036	0.4647		0.4772				0,5425*
0.3037
0.3038		0,3382*		0.4725	0.4725			0.45305		0.4966	0.5283	0.4402	0.4298	0.3874	0.4021
0.3039						0.4294
0.304
0.3066
0.3067
0.3068
0.3069	0.4698		0.4839				0,5468*
0.3071		0,3428*		0.4803	0.4809	0.4364		0.46163		0.5026	0.5412	0.4508		0.3932	0.4099
0.3073													0.4387
0.3099
0.3101
0.3102							0,5596*
0.3103
0.3104	0.4801	0,3517*	0.4929	0.4871	0.4882
0.3105										0.5127	0.5499	0.4561	0.444	0.4008	0.4184
0.3106						0.4441		0.46941
0.3107
0.3132
0.3133
0.3135
0.3136
0.3137	0.4889		0.4996				0,5724*
0.3138										0.5197
0.3139		0,3573*		0.495	0.4937			0.47712
0.314						0.4531					0.5576	0.4667	0.4538	0.4056	0.4231
0.3157
0.3158
0.3159
0.316
0.3161
0.3162
0.3163	0.4918		0.5018		0.4955		0,5713*			0.5278
0.3164
0.3165		0,3584*		0.4901				0.47972			0.5637	0.4729	0.4636	0.4113	0.4309
0.3166						0.4573
0.3192
0.3194
0.3195
0.3196
0.3197	0.5029		0.513		0.5093		0,5862*
0.3198
0.3199		0,3696*		0.4999				0.48916		0.5338	0.5741	0.4809	0.469	0.42	0.434
0.32						0.465
0.3226
0.3227
0.3228
0.3229
0.323
0.3231
0.3232	0.5139		0.5243		0.5139		0,5979*
0.3234		0,3774*		0.5087		0.474		0.49861		0.5449	0.5836	0.4879	0.4787	0.4248	0.4426
0.3235
0.3261
0.3262
0.3263
0.3264
0.3265
0.3266	0.5212		0.531		0.5278		0,6086*
0.3267
0.3268		0,3842*		0.5127				0.50632		0.5549	0.594	0.4976	0.4841	0.4324	0.4543
0.3269						0.4817
0.3295
0.3296
0.3297
0.3298
0.3299
0.33	0.5308		0.5433		0.5332		0,6161*
0.3301										0.567				0.4391
0.3302		0,392*		0.5195		0.4901		0.51583
0.3303											0.6044	0.5065	0.4957		0.459
0.3329
0.3331
0.3333
0.3334	0.5389		0.5512		0.5424		0,6267*
0.3335										0.5751
0.3336		0,3965*		0.5244		0.4991		0.52441
0.3337											0.613	0.5118	0.501	0.4467	0.4668
0.3363
0.3364
0.3365
0.3366
0.3367
0.3368	0.5492		0.5601		0.5498		0,6373*
0.3369
0.337		0,4033*		0.5332				0.53558
0.3371						0.5075				0.5861	0.6234	0.5224	0.5126	0.4525	0.4753
0.3373
0.3397
0.3399
0.34
0.3402	0.5617		0.5747		0.559		0,6523*
0.3403
0.3404		0,4122*		0.5352		0.5152		0.5407		0.5962	0.6338	0.5303	0.5205	0.463	0.4854
0.3406
0.3432
0.3434
0.3436	0.569		0.5814		0.5709		0,6672*
0.3437						0.5249
0.3438		0,4211*		0.5469				0.55361		0.6062				0.4697
0.344											0.6467	0.541	0.5295		0.4909
0.3466
0.3467
0.3468
0.347	0.5786		0.5937		0.5801		0,7013*
0.3471		0,4211*		0.5597				0.56052		0.6192
0.3472						0.534
0.3473											0.6545	0.5498	0.541	0.4803	0.5019
0.3498
0.3499						0.5417
0.35	0.5866	0,4279*	0.597	0.5646	0.5857		0,7279*	0.56997
0.3501										0.6253	0.6666	0.5551	0.5463	0.485	0.5073

[truncated: 5 more sheets: Figure 7D 1,3 months radial, Figure 7D 6,9,12 months radial, supplementary figure 5 prism, Supp fig 5 raw data pre-implant, supp fig 5 raw data explant]
